# Supplementary material for: Correlation between Maspin Levels in Different Biological Samples and Pathologic Features in Colorectal Adenocarcinomas
Source: Life (Basel). 2023 Apr 20;13(4):1060. doi: 10.3390/life13041060 (PMC10143283; doi:10.3390/life13041060)
Supplement: Supplementary file 1 [file life-13-01060-s001.zip]

Archive with 1 entries (1 files):
- life-2249971-supplementary.pdf
